# Supplementary material for: Age-related reduction of adaptive brain response during semantic integration is associated with gray matter reduction
Source: PLoS One. 2017 Dec 13;12(12):e0189462. doi: 10.1371/journal.pone.0189462 (PMC5728512; doi:10.1371/journal.pone.0189462)
Supplement: S1 Table — ID, subject ID used in the present study; Age, years of age; Gender, 1 for male and 2 for female; MoCA, score for MoCA test; Yr_edu: years of education; Acc_HC, accuracy for High Colze condition; Acc_LC, accuracy for Low Cloze condition; RT_HC, response time for High Colze condition; RT_LC, response time for Low Cloze condition; VBM, mean of VBM in the whole brain masked regions. (XLSX) [file pone.0189462.s001.xlsx]

## Sheet: Sheet1
ID	Age	Gender	MoCA	Yr_edu	Acc_HC	Acc_LC	RT_HC	RT_LC	VBM
1	36	2	28	11	0.9643	0.8276	1158.19	1476.5	0.481151
2	52	2	27	8	0.9	0.3667	2047.3	2788.73	0.439973
3	39	1	28	14	1	0.7333	1467.33	2173	0.455426
4	29	1	27	11	0.9355	0.5806	1140.21	1363.78	0.502224
5	34	1	28	15	0.9643	0.6552	836.74	1135.53	0.476718
6	26	1	25	15	0.9667	0.8	1047.24	1445.42	0.51886
7	28	1	27	15	1	0.7667	916.2	1304.04	0.499605
8	29	1	28	14	0.9677	0.5484	1144.47	1524.12	0.487812
9	39	2	27	11	1	0.6774	1314.26	1494.19	0.483968
10	40	1	27	11	1	0.6207	1097.86	1545.06	0.473747
11	29	1	28	15	0.9286	0.4138	1576.04	1637.17	0.504398
12	28	2	29	15	0.9667	0.8667	1196.17	1579.62	0.499362
13	25	2	28	14	0.9667	0.7333	1159.14	1872.82	0.494755
14	39	1	29	16	1	0.9032	1065.06	1254.54	0.481782
15	34	2	30	11	0.9286	0.8276	1061.77	1202.92	0.488718
16	27	1	29	11	0.8929	0.7241	1341.88	1887.24	0.521856
17	39	2	30	14	0.9667	0.8333	1151.97	1523.56	0.48469
18	33	2	28	12	1	0.8667	1356.9	1534.69	0.512006
19	55	1	26	7	0.871	0.7742	2006.15	2105.04	0.420517
20	49	1	27	8	1	0.7097	1149.48	1470	0.470018
21	60	1	25	10	0.9286	0.6207	1489.54	1928.11	0.432349
22	53	2	25	7	0.7143	0.7586	1459.2	1491.57	0.453476
23	56	1	28	11	0.9667	0.8	1038.66	1097.79	0.450774
24	65	1	27	12	0.9355	0.5484	1266.72	1653.24	0.402949
25	67	1	25	15	0.9677	0.5484	1459	1708.59	0.405146
26	70	2	28	6	1	0.6	1690.63	1985.61	0.441323
27	59	1	30	14	0.9355	0.7097	1434.62	1815	0.471249
28	59	2	26	13	0.7857	0.7241	1636.59	1710.86	0.417051
29	58	1	25	14	0.8929	0.5862	1610.4	1873	0.43873
30	54	2	28	10	0.8	0.5667	1909.96	2298.59	0.438548
31	63	1	25	9	0.8333	0.5667	1583.84	2092.06	0.431214
32	59	2	26	11	1	0.6774	1409.19	2006.62	0.430785
33	59	1	27	10	0.9286	0.6552	1353.42	1619.11	0.429719
34	60	1	26	11	1	0.8276	1485.32	1972.63	0.421222
35	55	2	26	9	0.9667	0.6667	1280.69	2185.7	0.475545
36	56	2	25	11	0.7667	0.7	1504.17	1649.57	0.468513
37	67	1	26	7	0.9677	0.7742	1456.6	1564.67	0.46589
38	67	2	28	7	0.7097	0.7097	1299.82	1529.45	0.425135
39	68	1	26	8	0.9643	0.7586	1944.89	2341.41	0.358625
40	75	1	27	11	0.8929	0.4828	1862.76	2195.57	0.384102
41	74	1	25	16	0.9	0.6	1273.56	1286.5	0.406909
42	75	2	28	12	0.9032	0.7419	1186.21	1369.09	0.407208
43	75	1	27	15	0.9032	0.6129	1384.46	1844.74	0.421426
44	53	2	30	9	0.7143	0.4828	1800.55	2520.86	0.431498
45	43	1	30	9	1	0.8333	1352.53	1376	0.452986
46	45	1	30	12	1	0.7419	964.35	1276.48	0.423272
47	41	1	27	12	0.9355	0.6774	1256.41	1198.43	0.447753
48	40	2	28	9	0.9286	0.6897	1698.38	2438.85	0.476329
